# Supplementary material for: An ultrasound-guided no incision banding method for the treatment of arteriovenous fistula high-flow in hemodialysis
Source: Ren Fail. 2023 Jun 21;45(1):2222853. doi: 10.1080/0886022X.2023.2222853 (PMC10286689; doi:10.1080/0886022X.2023.2222853)
Supplement: Supplemental Material [file IRNF_A_2222853_SM2316.zip]

Archive with 2 entries (2 files):
- Video_S1_1.mov
- Video_S1_2.mov
